# Supplementary material for: Prevalence and Socio-Demographic Correlates of Body Weight Categories Among South African Women of Reproductive Age: A Cross-Sectional Study
Source: Front Public Health. 2021 Oct 25;9:715956. doi: 10.3389/fpubh.2021.715956 (PMC8572979; doi:10.3389/fpubh.2021.715956)
Supplement: Supplementary file 1 [file Data_Sheet_1.ZIP]

Archive with 1 entries (1 files):
- Supplementary materials/ZAIR71FL.DTA
